# Supplementary material for: Development of an HPTLC-based dynamic reference standard for the analysis of complex natural products using Jarrah honey as test sample
Source: PLoS One. 2021 Jul 20;16(7):e0254857. doi: 10.1371/journal.pone.0254857 (PMC8291655; doi:10.1371/journal.pone.0254857)
Supplement: S1 File — (CSV) [file pone.0254857.s001.csv]

1	2	3	4	5	6	7	8	9	10	11	12	13	14	15	16	17	18	19	20	21	22	23	24	25	26	27	28	29	30	31	32	33	34	35	36	37	38	39	40	41	42	43	44	45	46	47	48	49	50
0.000400574	0.00040084	0.000397557	0.000392991	0.000388208	0.000384113	0.000381881	0.000381322	0.00037843	0.000376066	0.000377053	0.000378185	0.000380121	0.000383899	0.000386263	0.000388933	0.000394421	0.000400034	0.000406687	0.000416422	0.000427743	0.000436965	0.000445821	0.000455384	0.000464202	0.000470131	0.000472548	0.000478431	0.000484978	0.000484461	0.000479068	0.00047641	0.000476471	0.000479499	0.000479667	0.000475492	0.000477846	0.000486856	0.000487343	0.000484074	0.00048501	0.000482878	0.000472781	0.000460593	0.000448874	0.000435246	0.000422607	0.000411362	0.000398947	0.000390078
0.000365648	0.00036628	0.000363385	0.000358579	0.000355701	0.000354433	0.000351245	0.000347836	0.000346214	0.000346651	0.000347859	0.000348393	0.000349489	0.000351355	0.000355386	0.00036003	0.000364491	0.000370832	0.000379303	0.00038944	0.000399122	0.000409814	0.000421374	0.00043131	0.000440934	0.000449481	0.000458753	0.000464127	0.000461465	0.000461047	0.000461217	0.000459657	0.000460431	0.000460057	0.000459417	0.000463971	0.000472999	0.00048039	0.000482311	0.000484609	0.000482254	0.000475505	0.000468997	0.000458418	0.000443409	0.000427318	0.000406652	0.000388716	0.000376975	0.000366198
0.000385747	0.000382534	0.000382277	0.000380754	0.00037959	0.000378396	0.000378183	0.000377574	0.000374725	0.000375135	0.000378243	0.0003796	0.000378974	0.000378947	0.000380049	0.000381359	0.00038497	0.000387227	0.000383662	0.000381847	0.000381763	0.000380077	0.000378023	0.000372109	0.000369011	0.000371962	0.000371133	0.000370534	0.000371119	0.000371639	0.000372722	0.000373626	0.000372498	0.000373776	0.000375527	0.000371641	0.000370201	0.000371727	0.000369899	0.000371185	0.000372792	0.000370427	0.000369295	0.000372092	0.000376207	0.000375202	0.000372288	0.000372873	0.000375092	0.000377815
0.000384931	0.000385202	0.000382304	0.000379798	0.000379497	0.000380083	0.000382461	0.000384667	0.000388693	0.000396384	0.000403691	0.000414359	0.000426804	0.000436619	0.000448149	0.000462283	0.000468255	0.000468344	0.000469194	0.000473608	0.00047321	0.000465927	0.000457617	0.000451794	0.000448483	0.000445756	0.000442436	0.000441847	0.000442064	0.000437414	0.000429369	0.000422813	0.000416214	0.000408751	0.00039992	0.000391827	0.000384038	0.000379939	0.000379526	0.00037598	0.000370943	0.000366953	0.000364408	0.000363582	0.000360603	0.000358216	0.00035946	0.000359726	0.000355877	0.000353936
0.000397629	0.000391443	0.000390913	0.000394433	0.000392833	0.000389877	0.000388888	0.000390886	0.000393423	0.000394679	0.000399082	0.000404912	0.000409665	0.000418162	0.000427946	0.000432614	0.000433923	0.000439225	0.00044463	0.00044296	0.000435134	0.000435254	0.000436171	0.000428148	0.000421176	0.000417411	0.000418779	0.000420353	0.000415422	0.000410276	0.000406101	0.000399503	0.000396231	0.00039539	0.00038996	0.000383215	0.000379835	0.000378816	0.000377241	0.000372645	0.000367785	0.000367427	0.000368565	0.000368184	0.00036744	0.00036848	0.000369199	0.000366788	0.000364094	0.000365405
0.000481444	0.000483902	0.000474696	0.000472032	0.0004759	0.000476524	0.000481371	0.00048321	0.000482034	0.000488229	0.000491528	0.00049023	0.000497077	0.000498934	0.000487975	0.00047358	0.000468027	0.000480949	0.000483015	0.000481934	0.000488943	0.000492562	0.000485659	0.000468485	0.000466456	0.000467914	0.000461402	0.000465579	0.000469123	0.000477774	0.000485076	0.000498407	0.000505633	0.000496438	0.000487158	0.000484518	0.000479133	0.000469943	0.000466855	0.000459961	0.000452589	0.000454368	0.000453549	0.000450831	0.000451742	0.000451141	0.000449041	0.000446779	0.00044835	0.00045291
0.000460318	0.000456644	0.000454101	0.000452314	0.000450784	0.000446426	0.0004427	0.000444038	0.000447041	0.000450534	0.000455199	0.000461807	0.000471388	0.000483675	0.0004966	0.000506237	0.000516887	0.000529514	0.000534346	0.000537597	0.000542277	0.000542273	0.000538113	0.00054085	0.000543059	0.0005403	0.000540263	0.000541392	0.000538324	0.000533396	0.000533563	0.000534995	0.000530103	0.000521705	0.000511862	0.000499466	0.000482357	0.000466138	0.000453076	0.00044265	0.000435454	0.000433107	0.000431214	0.000428885	0.000427709	0.00042798	0.00042669	0.000423669	0.00042367	0.000426142
0.000469353	0.000467258	0.000463754	0.000462175	0.000463203	0.000461864	0.000458078	0.000455954	0.000455138	0.000455072	0.000454443	0.000452662	0.000451398	0.00045155	0.000454298	0.000455382	0.000455274	0.00045906	0.000460912	0.000460997	0.000463367	0.00046333	0.000462425	0.000462134	0.00045846	0.000455801	0.000456261	0.000458919	0.000461783	0.000462942	0.000463303	0.000462543	0.000461838	0.000459299	0.000452862	0.000446209	0.000440819	0.000440229	0.000439959	0.000436748	0.000435348	0.000434454	0.000432365	0.000433384	0.000434859	0.000433663	0.000430286	0.00043209	0.000434174	0.000433662
0.000400985	0.000397045	0.000394434	0.000393979	0.000395568	0.000395764	0.000394663	0.000392865	0.000393313	0.000391935	0.000388769	0.000391755	0.000396172	0.000396304	0.000397136	0.000397851	0.000399542	0.000400934	0.000400189	0.000398463	0.00039469	0.000392404	0.00039107	0.000386825	0.000382795	0.000382442	0.000382213	0.000380033	0.000379146	0.000381837	0.000382848	0.00038313	0.000384508	0.000384131	0.000383346	0.000382075	0.000383564	0.000388868	0.000390683	0.000390221	0.000389229	0.000386485	0.000381376	0.000381711	0.000385528	0.000385242	0.00038486	0.0003837	0.000381571	0.000383599
0.000461411	0.000458433	0.000454855	0.000452735	0.000453275	0.000451689	0.000450213	0.000449465	0.000448763	0.000452609	0.000455929	0.000456665	0.000459992	0.000466016	0.000473569	0.000482699	0.000490979	0.000499347	0.000508031	0.000513697	0.000517431	0.000518891	0.000517715	0.000521227	0.00052789	0.000532955	0.000537594	0.000544295	0.000547738	0.000547516	0.000551833	0.000550909	0.000539519	0.000539711	0.00052759	0.000506836	0.000490307	0.00047113	0.000453006	0.000441718	0.00043777	0.000435751	0.000431598	0.000430089	0.000427371	0.000425465	0.000424198	0.000424064	0.000425394	0.000422961
0.000392879	0.000390277	0.000386359	0.000384749	0.000382694	0.00038057	0.000376937	0.00037615	0.000380917	0.000381397	0.000379369	0.000381652	0.000384399	0.000382747	0.000383059	0.000386785	0.000387015	0.000386264	0.00038799	0.000387971	0.00038888	0.000389035	0.000387646	0.00038806	0.000387005	0.000385507	0.000384816	0.000386914	0.000390269	0.000390534	0.000390851	0.000391391	0.000389768	0.000389035	0.000388684	0.000386767	0.000385576	0.000387672	0.000387213	0.000383211	0.000381609	0.00037923	0.000376357	0.00037448	0.000372532	0.000371638	0.000371534	0.000371021	0.000368473	0.000369673
0.000461185	0.000458567	0.00045372	0.00045035	0.000448194	0.000445258	0.000444379	0.000445065	0.000446657	0.000448984	0.000452726	0.000459932	0.000468898	0.000475479	0.000480934	0.000490263	0.000499027	0.000506667	0.000512927	0.000517483	0.000521714	0.000526119	0.000525051	0.000519785	0.000514833	0.00050624	0.000495735	0.000483678	0.000469741	0.000459384	0.000450392	0.000439979	0.000432631	0.000427756	0.000422371	0.000419218	0.000416034	0.000413466	0.000413621	0.000412129	0.000412444	0.000415265	0.000414825	0.000413507	0.000413888	0.000413961	0.000414397	0.000415915	0.000415189	0.000413491
0.000454343	0.000450677	0.000448145	0.000446635	0.000444404	0.000443247	0.000443675	0.000445393	0.000448527	0.000451669	0.000455326	0.000459966	0.000465019	0.000470281	0.000475411	0.000479824	0.000480032	0.000481006	0.00048063	0.000478687	0.000476187	0.000469688	0.00046247	0.000458913	0.000454348	0.000444955	0.000439549	0.000436072	0.00043081	0.000427776	0.000424039	0.00042111	0.000422673	0.000421002	0.000417461	0.000415693	0.000414716	0.000416906	0.000419991	0.00041776	0.000416029	0.000416007	0.000413723	0.000411493	0.000413126	0.000416014	0.000414203	0.000414902	0.000417982	0.000418086
0.000453425	0.000450391	0.000446391	0.000443308	0.000440992	0.000439243	0.000438617	0.000439032	0.000441747	0.000447998	0.000456006	0.000465608	0.000472533	0.000480026	0.000491765	0.00050149	0.000507491	0.000515535	0.000520412	0.000520116	0.000523967	0.000529234	0.000526848	0.000518522	0.000512374	0.000505386	0.000498025	0.000490645	0.000480206	0.000472701	0.000468075	0.000457282	0.000447113	0.000440331	0.000430116	0.000423833	0.000420043	0.000415599	0.000411804	0.000409642	0.000411775	0.000413305	0.000411735	0.000411245	0.000411575	0.000413033	0.000413648	0.000414072	0.000415793	0.00041668
0.000474602	0.000469964	0.000468524	0.00046793	0.000464158	0.000458489	0.00045655	0.000459387	0.000463308	0.000469221	0.000478828	0.000487575	0.000494898	0.000503272	0.000514236	0.000524424	0.00053154	0.000538701	0.000543453	0.000549284	0.000550578	0.000548097	0.000545511	0.000541541	0.000536899	0.00053294	0.000524929	0.000514954	0.000508771	0.000500258	0.000490644	0.000483156	0.000473257	0.000464078	0.000453336	0.000442838	0.00043782	0.000437087	0.000434944	0.00043112	0.000428442	0.000427898	0.000427117	0.000427134	0.000429117	0.000429699	0.000430015	0.000431641	0.00043284	0.000435438
0.000464622	0.000465321	0.000468685	0.000472982	0.00047595	0.000480626	0.000491121	0.000504143	0.000520217	0.000536409	0.000546041	0.000551812	0.000555314	0.000554829	0.000550428	0.000559871	0.000564669	0.00055674	0.000554054	0.000563572	0.000573742	0.000577634	0.000568743	0.000557191	0.000555029	0.00055565	0.000550761	0.000553486	0.000558812	0.000560935	0.000555423	0.000550411	0.000542849	0.000527254	0.000505671	0.000487823	0.000474036	0.000461967	0.000453905	0.000446691	0.000440644	0.000438097	0.000436927	0.000436022	0.000435701	0.000435539	0.000435961	0.000437951	0.000438285	0.000438378
0.000444708	0.000443651	0.000440678	0.000439152	0.000438151	0.000434687	0.000431793	0.000430365	0.000427212	0.000426064	0.000428435	0.000429004	0.000428961	0.000430548	0.000429923	0.00043098	0.000436121	0.000438017	0.000435475	0.0004359	0.000436271	0.000433416	0.000429839	0.000427033	0.000428753	0.000430979	0.00042723	0.000424988	0.000426424	0.000426191	0.000423973	0.000422248	0.00041969	0.000417742	0.000416144	0.000413653	0.000413513	0.000412881	0.000409196	0.000407912	0.000408163	0.000408018	0.000406493	0.000406108	0.000408643	0.000409763	0.000410808	0.000411896	0.000411672	0.000412478
0.000448871	0.000446794	0.000445783	0.000442742	0.000438769	0.000440412	0.000442043	0.000439228	0.000437517	0.000437379	0.000437975	0.000438282	0.00044179	0.000447609	0.000448224	0.000448853	0.000452197	0.000454674	0.000455057	0.000455929	0.000454612	0.000452272	0.000450799	0.000449188	0.000447591	0.000442582	0.000439747	0.000443223	0.000442564	0.000438918	0.000438941	0.000438364	0.000434585	0.000430463	0.000429226	0.000429328	0.000427098	0.00042432	0.000421501	0.000422475	0.000423541	0.000421361	0.000421366	0.000420201	0.000418699	0.000418951	0.000419968	0.000421655	0.000420687	0.000419626
0.00044637	0.000446751	0.00044578	0.00044665	0.000446759	0.000444178	0.000442833	0.000441299	0.000439485	0.000442052	0.000445841	0.000446887	0.000447053	0.00044709	0.000447699	0.000448372	0.000448356	0.000446869	0.000442854	0.000442785	0.000445662	0.000443762	0.000440203	0.000438381	0.000438658	0.000439235	0.00043949	0.000438355	0.000436732	0.000437821	0.00043906	0.000438236	0.000436683	0.000436946	0.000436218	0.000436078	0.000435183	0.000432729	0.000432463	0.000431705	0.000429976	0.000430348	0.000430647	0.000429967	0.000432518	0.0004329	0.000429134	0.000430799	0.00043381	0.000433806
0.000467461	0.000465849	0.0004646	0.000462126	0.00046055	0.00046005	0.000463139	0.000466003	0.000468491	0.000471865	0.000476094	0.000484258	0.000493144	0.000501161	0.000506683	0.000508701	0.000515991	0.000525722	0.000523364	0.000521034	0.000526306	0.000525458	0.000523384	0.000525135	0.000521471	0.000517763	0.00052205	0.000520516	0.000516547	0.000515719	0.000508913	0.000506632	0.000505252	0.00049277	0.000477677	0.000472332	0.000467598	0.000458216	0.000452626	0.000451524	0.000449948	0.000448812	0.000449768	0.000450407	0.000449431	0.000446298	0.00044653	0.000447769	0.000447584	0.000447524
0.000415763	0.000414293	0.000412456	0.000411279	0.000411104	0.000411249	0.000413062	0.000417486	0.000424447	0.000432948	0.000442766	0.000456391	0.000470188	0.000482387	0.000492197	0.000497575	0.000500888	0.000506982	0.000510824	0.000509146	0.000505302	0.00051364	0.000525264	0.000526731	0.000524552	0.000521649	0.000512615	0.000501408	0.000495148	0.000496696	0.000494815	0.000500726	0.000505393	0.000505811	0.000492028	0.000468995	0.00045096	0.000434096	0.000418738	0.000409468	0.000403189	0.000398835	0.000396557	0.000395822	0.000395742	0.000396062	0.00039535	0.00039502	0.000394475	0.000395477
0.000383509	0.000382238	0.000382559	0.000382304	0.000380635	0.000381571	0.000384905	0.000387351	0.000391597	0.000402298	0.000414761	0.000426776	0.000440109	0.000451851	0.000461615	0.000475286	0.000478937	0.000479393	0.000489214	0.000492956	0.000491121	0.000492096	0.00049598	0.000503899	0.000507975	0.000505336	0.000505792	0.00050571	0.00049586	0.000496017	0.000496416	0.000488102	0.000469097	0.0004462	0.000425854	0.000409584	0.000396137	0.000388285	0.000384855	0.000379953	0.000376384	0.000375571	0.000375335	0.000375466	0.000375507	0.000375822	0.000377175	0.000377876	0.000376059	0.000375675
0.000387546	0.000387311	0.000387689	0.000389658	0.000391597	0.000393021	0.000394872	0.000402017	0.000412125	0.000421963	0.000434255	0.000449809	0.000464649	0.000479033	0.000489725	0.000497361	0.000501766	0.000505784	0.000514149	0.000519017	0.000516606	0.000519491	0.000530286	0.000534771	0.000525107	0.000512348	0.000504935	0.000498759	0.000490742	0.000499516	0.000509879	0.000514356	0.00050469	0.000487167	0.000465003	0.000440289	0.000420918	0.000406755	0.000394822	0.000386704	0.000382447	0.000380273	0.00037852	0.000377049	0.000376575	0.000378685	0.000380977	0.000380096	0.000380075	0.000381705
0.000394736	0.000394939	0.000395673	0.000393802	0.000394352	0.000396377	0.000395841	0.000397355	0.000399711	0.000399131	0.000399117	0.00039975	0.000400206	0.000403009	0.000405582	0.000406869	0.000407787	0.000407046	0.000404515	0.000402921	0.000400858	0.000397502	0.000397383	0.000395603	0.000391214	0.000391546	0.000394555	0.000393996	0.000393662	0.000395934	0.00039468	0.00039171	0.000387751	0.000384003	0.00038459	0.000384911	0.00038264	0.000383542	0.000383145	0.000382261	0.000384322	0.000383992	0.000382608	0.000384502	0.000385506	0.00038593	0.000387391	0.000388964	0.000391081	0.000392176
0.00039838	0.000396414	0.000396236	0.000396655	0.000396888	0.000399404	0.000402379	0.000407865	0.000416841	0.000426631	0.000439983	0.000453279	0.000465071	0.000479088	0.000488296	0.000495333	0.000504124	0.000507603	0.000504738	0.000506848	0.0005115	0.000512181	0.000512359	0.000517345	0.00052144	0.000513398	0.000502743	0.00050378	0.000506012	0.000510233	0.00050047	0.000487351	0.000470227	0.000446038	0.000423994	0.000408338	0.000398171	0.000391389	0.000385238	0.000383341	0.000384487	0.00038266	0.00038	0.000382726	0.000383404	0.000382459	0.000385644	0.000387266	0.000387371	0.00038911
0.000376116	0.000372471	0.000369504	0.00037169	0.000374119	0.000375955	0.000382445	0.000390503	0.00040012	0.000415076	0.000433698	0.000451321	0.000463331	0.000477965	0.000493559	0.000501611	0.000503438	0.000502556	0.000504118	0.000509811	0.000507493	0.00050774	0.000517345	0.000519291	0.000515485	0.000508612	0.000496301	0.000502425	0.000507756	0.000505162	0.00049663	0.000480363	0.0004522	0.000424311	0.000402019	0.000386344	0.000376411	0.000372409	0.000368544	0.000364114	0.000365149	0.000367811	0.000367056	0.000365479	0.000366523	0.000368038	0.000368927	0.000369868	0.000369027	0.000368964
0.0004144	0.000414037	0.000410734	0.000409781	0.000407532	0.000403583	0.000405217	0.0004139	0.000423306	0.000430663	0.00044165	0.000458147	0.000474662	0.000489492	0.000499429	0.000503834	0.000506629	0.000510437	0.000517337	0.000528666	0.000530783	0.00053314	0.000538615	0.000528001	0.000516394	0.000508165	0.000496844	0.00049467	0.00049487	0.000511769	0.000516798	0.00050862	0.000494003	0.00046716	0.000439586	0.000418384	0.000399261	0.000386422	0.000377949	0.000372625	0.000368565	0.000363161	0.000358552	0.000362423	0.000366659	0.000363627	0.000360614	0.000361741	0.00036279	0.000361254
0.000411415	0.000412081	0.000411288	0.000409576	0.000410266	0.000411421	0.000415499	0.000424382	0.00043266	0.000444395	0.000455588	0.000460126	0.000468111	0.000478997	0.000485504	0.000489675	0.000492024	0.000497216	0.000503343	0.000509833	0.000515086	0.000518381	0.000518377	0.00051359	0.000509753	0.000512376	0.000509885	0.00050789	0.000502337	0.000488083	0.000472746	0.000457954	0.000439661	0.000420421	0.000402702	0.000391992	0.000383089	0.000372746	0.000365749	0.000363647	0.000363012	0.000359627	0.000356672	0.000354802	0.000352031	0.000351717	0.000352251	0.00035081	0.000348002	0.000350048
0.00039577	0.000393381	0.000391538	0.000393218	0.000392498	0.000393233	0.000398206	0.000399398	0.000402026	0.000409175	0.000415795	0.000423108	0.000432393	0.000441338	0.000449419	0.000458978	0.000461614	0.000461615	0.000462463	0.000463196	0.000464051	0.0004627	0.000460204	0.000461892	0.000464045	0.00046703	0.000472402	0.000472507	0.000463864	0.00045401	0.0004455	0.000435529	0.00042083	0.00040511	0.000393859	0.000384834	0.000380498	0.000378917	0.000372129	0.000369739	0.000372119	0.0003703	0.000368097	0.000366643	0.000366923	0.000368834	0.00037023	0.000369837	0.000366635	0.000367006
0.000401623	0.00040025	0.000396945	0.000393451	0.000391632	0.000392388	0.000394555	0.000394768	0.000394782	0.000398211	0.000404863	0.000408277	0.000411156	0.000421227	0.000430915	0.000435166	0.00043968	0.000444136	0.000447576	0.000449893	0.000450878	0.000449346	0.000443515	0.000435182	0.0004301	0.000430552	0.000428819	0.000423933	0.000418621	0.000411897	0.000407805	0.000405224	0.000397433	0.00039012	0.000386293	0.000383131	0.000382265	0.000381116	0.000378773	0.000379324	0.000381263	0.000382528	0.000381539	0.000380403	0.000382381	0.000383179	0.000380894	0.000379863	0.000380218	0.000381818
0.000451706	0.000448108	0.000445605	0.000445935	0.000445209	0.000441967	0.000438264	0.000438776	0.000442371	0.000447438	0.000451333	0.000449874	0.000446313	0.000446673	0.000448199	0.000448624	0.000451052	0.000454381	0.000455754	0.000455841	0.000456066	0.000454467	0.000449247	0.000446111	0.000446242	0.000443273	0.000439446	0.000439471	0.000439356	0.00043394	0.0004296	0.000431001	0.000430886	0.000430418	0.000430636	0.000426783	0.00042391	0.000426009	0.000426674	0.000427096	0.000429351	0.000430615	0.000430339	0.000432686	0.000435391	0.000434838	0.00043581	0.000438452	0.000437377	0.000437101
0.000441402	0.000441132	0.000439762	0.000435492	0.000432839	0.00043381	0.000434149	0.000431778	0.000430601	0.000432943	0.000431578	0.000430031	0.00043514	0.000439094	0.000437151	0.000434456	0.000434882	0.000437166	0.000436429	0.000436165	0.000438309	0.000435922	0.000432348	0.000431213	0.000427683	0.000426056	0.000427557	0.000426683	0.000426076	0.000426016	0.000424862	0.000425421	0.000425813	0.000424322	0.000422025	0.000418413	0.000416652	0.000418133	0.000419613	0.000420697	0.000418961	0.000417257	0.000418435	0.000420953	0.000421001	0.000420085	0.00042024	0.000422042	0.000425276	0.000426948
0.000404171	0.000401098	0.000403031	0.000405765	0.000407641	0.000414459	0.000421678	0.000429123	0.00043801	0.00044328	0.000448517	0.000455404	0.000459253	0.000463002	0.000467776	0.000466916	0.000466206	0.000468506	0.000467549	0.00046344	0.000463019	0.000465504	0.000460685	0.000452929	0.000448891	0.000449009	0.00044596	0.000434539	0.000426233	0.000421663	0.000415121	0.000409468	0.00040579	0.00040143	0.000395713	0.000389998	0.000386948	0.000387764	0.000386799	0.000383521	0.000383406	0.000383921	0.000383615	0.000383582	0.000383315	0.000384306	0.000384386	0.000383426	0.000384723	0.000387355
0.000444582	0.000443684	0.0004412	0.000439287	0.00043989	0.000439054	0.000433343	0.000429698	0.000431608	0.000434325	0.000432394	0.000430151	0.000431227	0.000433599	0.000435312	0.00043451	0.000433244	0.000436193	0.000439361	0.000439441	0.000437738	0.000437706	0.000438596	0.000436128	0.000433671	0.000432539	0.000430417	0.000428595	0.000429112	0.000426122	0.00042021	0.000418549	0.000417893	0.000417618	0.000418737	0.000419504	0.00042014	0.000420718	0.000421818	0.00042352	0.00042406	0.000423114	0.000423588	0.000422789	0.000422547	0.000425929	0.000427713	0.000426866	0.000427402	0.000430113
0.000453503	0.000452142	0.000449617	0.000447779	0.000447638	0.000445077	0.000441975	0.000442627	0.000444443	0.000444991	0.000443982	0.000445667	0.000448508	0.000448341	0.00044857	0.000449386	0.000450525	0.000453567	0.000455273	0.000451139	0.000446824	0.000447707	0.000448179	0.000446501	0.000444371	0.000442508	0.000440344	0.000436797	0.000435203	0.00043453	0.000434146	0.000433909	0.000432435	0.000429437	0.000428201	0.000430077	0.000432719	0.000434422	0.000433879	0.000434188	0.000435647	0.000435573	0.000435574	0.000436409	0.000437279	0.000438895	0.000442908	0.000445907	0.000443764	0.000445084
0.000414973	0.00041899	0.000423182	0.000432084	0.000441513	0.000450657	0.000457074	0.000465666	0.000477138	0.000478676	0.000482564	0.000490268	0.000491114	0.000491321	0.000488551	0.000489544	0.000492257	0.000491377	0.000485904	0.000484602	0.000486378	0.000480749	0.000471815	0.000466244	0.000465456	0.000460119	0.000449449	0.000440593	0.000434297	0.000426448	0.000418292	0.000411819	0.00040624	0.000402803	0.000400367	0.000396008	0.000393478	0.000389237	0.000384771	0.000387805	0.000389985	0.000388581	0.000390601	0.000390106	0.000389399	0.000392929	0.000393076	0.00039346	0.000398478	0.000398604
0.000406663	0.000403911	0.000403311	0.000400343	0.000402206	0.000408392	0.000409031	0.000411603	0.000421178	0.000434804	0.000445994	0.000452898	0.00046184	0.000468417	0.000473463	0.000476521	0.000475227	0.000479488	0.000483706	0.000481608	0.000479496	0.000478211	0.000474092	0.000474185	0.000478225	0.000477353	0.000473217	0.000465384	0.000455948	0.000450215	0.000440842	0.000428719	0.000416989	0.000408137	0.000401587	0.000396197	0.000394071	0.000390294	0.000385942	0.000385051	0.000385577	0.000384956	0.000384376	0.000382681	0.000381098	0.000383682	0.000385232	0.000381858	0.000381583	0.000384473
0.000395351	0.000395229	0.000397945	0.000402175	0.000411651	0.000422818	0.000429528	0.00043938	0.000450347	0.000457009	0.000466476	0.000476007	0.000477019	0.000476826	0.000479341	0.000481235	0.000479657	0.000480761	0.000482616	0.000480818	0.000479155	0.00047831	0.0004765	0.000469706	0.000469047	0.000467639	0.000457062	0.0004483	0.000436651	0.00042638	0.000418823	0.000408364	0.000399878	0.000394623	0.000389316	0.000384094	0.000379661	0.000378186	0.00037956	0.000377931	0.000374271	0.000374471	0.000377003	0.000377548	0.000377491	0.000377445	0.000379184	0.000381111	0.000381371	0.00038167
0.000466906	0.000462255	0.000460674	0.000459628	0.000457183	0.000455112	0.00045419	0.000456826	0.000459858	0.000460362	0.00046119	0.000462445	0.000464756	0.000466661	0.000468047	0.000473632	0.000476591	0.000475943	0.000477159	0.000476778	0.00047647	0.000476993	0.000474435	0.00047182	0.000468713	0.000463176	0.000457876	0.00045452	0.000453484	0.000450416	0.000446701	0.000445538	0.000445644	0.000445123	0.000442198	0.000440739	0.000442821	0.000444439	0.000444314	0.000446587	0.000450319	0.000448598	0.000445379	0.000446798	0.000447775	0.000447767	0.000448562	0.000448374	0.000447604	0.000448457
0.000457084	0.00045355	0.000451158	0.000450893	0.00045109	0.000451422	0.000451022	0.00044996	0.000448179	0.000447504	0.00044896	0.000452363	0.000452396	0.000451209	0.000453621	0.000455608	0.000458564	0.000462458	0.000460388	0.000457347	0.000458171	0.000459738	0.000458304	0.000456482	0.000456185	0.000453903	0.000450653	0.000449082	0.000445551	0.00044251	0.000440097	0.000435871	0.000434257	0.000434023	0.000434241	0.000432408	0.000429444	0.000433726	0.000436477	0.00043462	0.000436795	0.000438776	0.000438538	0.000437904	0.00043744	0.0004382	0.000438998	0.000437944	0.00043673	0.000437915
0.000461163	0.000458281	0.00045733	0.000454744	0.00045143	0.000448767	0.000446462	0.000447507	0.000448789	0.000447055	0.000445885	0.00044548	0.00044524	0.000447701	0.000449942	0.000449823	0.000450285	0.000453785	0.000455553	0.000454865	0.000454569	0.000455574	0.00045423	0.000451774	0.000451433	0.000452187	0.000450524	0.000444836	0.000441103	0.00044241	0.000440861	0.000436669	0.000435814	0.000434768	0.000432374	0.000434512	0.000438631	0.00043609	0.000432902	0.000434946	0.000437937	0.000440843	0.000440664	0.000441178	0.000442602	0.000439205	0.000434705	0.000436572	0.000442081	0.000443274
0.000430783	0.000427402	0.00042516	0.00042369	0.000423782	0.000422857	0.000421239	0.000422426	0.000424864	0.000428905	0.000435634	0.000445103	0.000455279	0.000463748	0.000475924	0.000486379	0.000489894	0.000496667	0.000496727	0.000495699	0.000502682	0.000507386	0.000507187	0.000510442	0.000512963	0.000511947	0.000508544	0.000507568	0.000509161	0.000503221	0.000496051	0.000498533	0.000499387	0.000494813	0.000481194	0.000468413	0.000456199	0.000443251	0.000430819	0.000418445	0.000413226	0.000413074	0.000408314	0.000404516	0.000405951	0.00040493	0.000400302	0.000401212	0.000403859	0.000403002
0.000342427	0.000342958	0.000346176	0.000347542	0.00034846	0.000346198	0.000341466	0.000340976	0.00034152	0.000339335	0.000340914	0.000345814	0.000350246	0.000355292	0.000356605	0.000356961	0.000363343	0.000367496	0.000365844	0.000365772	0.000366206	0.000363022	0.00035927	0.000355932	0.000351265	0.00035027	0.000351362	0.00035101	0.000350159	0.000347984	0.000345928	0.00034542	0.000342949	0.000340582	0.000339857	0.000337921	0.000335838	0.000334179	0.000334522	0.000333923	0.000329403	0.000327146	0.000329457	0.000330488	0.000329518	0.000328249	0.000328048	0.000326817	0.000322955	0.000321999
0.000392997	0.000391471	0.000388913	0.000386103	0.00038751	0.000387611	0.000387398	0.000389615	0.000390292	0.000392264	0.000395937	0.000401305	0.000407553	0.000413568	0.000418737	0.000424003	0.000427506	0.000430046	0.000432849	0.000432006	0.000428946	0.000424814	0.000418227	0.000411431	0.000408058	0.000405127	0.000400557	0.000398791	0.000399782	0.000399736	0.000396773	0.000394425	0.000393068	0.000390758	0.000386183	0.000383069	0.000381909	0.00038194	0.000382441	0.000381314	0.000380284	0.000380603	0.000381851	0.000380929	0.00037871	0.000381819	0.00038445	0.000383793	0.000384313	0.000384753
0.000404311	0.00040292	0.00039971	0.00039453	0.000390999	0.000390436	0.000390354	0.000388643	0.000389755	0.000394307	0.00039461	0.000393976	0.000395919	0.000399934	0.000404294	0.000406394	0.000406387	0.000407408	0.000408505	0.000407759	0.000404959	0.000399144	0.000395387	0.000390814	0.00038587	0.000383994	0.000381078	0.00037842	0.000379158	0.000385144	0.000387433	0.000385874	0.000386478	0.000385705	0.000383246	0.000380607	0.000381378	0.000382868	0.000381214	0.000379494	0.000380684	0.000384509	0.000383737	0.000381964	0.000384454	0.000387492	0.000387813	0.000388246	0.000390571	0.000391967
0.000436076	0.000434017	0.0004305	0.000425077	0.000423321	0.000422912	0.000422579	0.000423007	0.000424281	0.000425175	0.000426381	0.000430186	0.000433151	0.000435745	0.000437845	0.000438385	0.000440884	0.000443935	0.000441714	0.000438012	0.000435729	0.000431944	0.000422702	0.000414661	0.000412502	0.000409725	0.000407836	0.00040626	0.000403307	0.000403861	0.00040556	0.000405612	0.000406964	0.000408064	0.000405633	0.00040534	0.000408112	0.00040893	0.000408799	0.000409753	0.00041167	0.000411706	0.000410602	0.000411446	0.000412266	0.000413786	0.000416311	0.000417093	0.00041741	0.000418902
0.000386334	0.000384244	0.000384281	0.000382883	0.000380137	0.00037898	0.000378098	0.000376099	0.000375367	0.000377493	0.000378494	0.000377009	0.000376434	0.00037666	0.000377928	0.000377538	0.00037333	0.000368907	0.000366488	0.000365817	0.000365147	0.000364361	0.000362073	0.000356821	0.000355134	0.000356079	0.000356083	0.000354976	0.000355627	0.000360735	0.000363973	0.000363884	0.000364113	0.000364928	0.00036539	0.00036261	0.000363488	0.000363575	0.000361452	0.000364516	0.000365071	0.000365452	0.000366062	0.000364426	0.000365813	0.000366465	0.000364121	0.000364648	0.000364478	0.000365074
0.000392296	0.00038937	0.000386632	0.000384784	0.0003855	0.000387994	0.000388822	0.000389105	0.000392944	0.000398903	0.000405616	0.00041523	0.000423182	0.000428064	0.00043725	0.000449229	0.000456901	0.000461065	0.000459565	0.000456535	0.000455784	0.000452528	0.000444674	0.000438696	0.000435922	0.000433726	0.000432214	0.000432147	0.000429497	0.000423176	0.000418283	0.000410314	0.000398936	0.00039212	0.000383357	0.000373084	0.000368327	0.000364359	0.000359172	0.000357707	0.00035639	0.000357005	0.000359554	0.00035976	0.000359317	0.000358632	0.000357375	0.000358872	0.000360793	0.000359105
0.000425317	0.000422323	0.000418142	0.000416328	0.000415651	0.000414071	0.00041149	0.00040976	0.000412244	0.000417464	0.000421175	0.00042526	0.000430824	0.000438	0.000447236	0.000451832	0.00045319	0.000459811	0.000463361	0.000465479	0.000467841	0.000464044	0.000456545	0.000453174	0.000450526	0.000444188	0.000439788	0.000437857	0.000433715	0.000431175	0.000429593	0.000426435	0.00042188	0.000417735	0.000415159	0.000412932	0.000408226	0.000403832	0.000403629	0.000402505	0.000399102	0.00039795	0.000397151	0.000397061	0.000399353	0.000400226	0.000399664	0.00039915	0.000400619	0.000401299
0.000268746	0.000270186	0.000262043	0.000257266	0.00025935	0.000272773	0.000278824	0.000262092	0.000255181	0.000259222	0.000257488	0.00025757	0.000266848	0.000270179	0.000263619	0.000267377	0.000276546	0.000284617	0.000286306	0.000279656	0.000287769	0.000297175	0.000292438	0.000293388	0.000301973	0.000306309	0.000308125	0.000303985	0.00030213	0.000294845	0.000279864	0.000278656	0.000284745	0.000276767	0.00027013	0.000285663	0.000284276	0.000271503	0.00028292	0.000280875	0.000268688	0.000266986	0.000270386	0.000275968	0.000267463	0.000255783	0.000261924	0.000267308	0.000267097	0.000257364
0.00032403	0.000318967	0.000318015	0.00031623	0.000313551	0.000312507	0.000306346	0.00029783	0.000303371	0.000309687	0.000309186	0.000304787	0.000298275	0.000294647	0.000306338	0.000316909	0.000318441	0.000318104	0.000321345	0.000325781	0.000330818	0.000334538	0.000340359	0.000348628	0.000350257	0.00034516	0.000343533	0.000343911	0.000341807	0.000337507	0.000338287	0.000334453	0.00032916	0.000336936	0.000338097	0.000337276	0.000340081	0.000337699	0.000340966	0.000336346	0.000324329	0.000322618	0.000321856	0.000315069	0.000309882	0.000307033	0.000305286	0.00029469	0.000285061	0.000291953
0.000275398	0.000265702	0.000266336	0.000265253	0.000263541	0.000272878	0.000271311	0.000251306	0.000244653	0.000257311	0.000275067	0.000271876	0.000254102	0.000256836	0.000267443	0.000270173	0.000271366	0.000272891	0.000279351	0.000279321	0.000283412	0.00028698	0.000284531	0.000292759	0.000296731	0.000294613	0.0003018	0.000296382	0.000285341	0.000290138	0.000288249	0.000283096	0.000286811	0.000284254	0.000286548	0.000282462	0.000276346	0.000279761	0.000277767	0.000275638	0.000277024	0.000270706	0.000274093	0.000277027	0.000259033	0.000260436	0.000269725	0.000252121	0.000249275	0.00025892
0.00033482	0.00033006	0.000329615	0.000327177	0.000325415	0.000320465	0.000301643	0.000305107	0.000318177	0.000316763	0.000319392	0.000322335	0.00032127	0.000327023	0.000341902	0.000351337	0.00035631	0.000368388	0.000384454	0.000393846	0.000398576	0.000405173	0.000414524	0.000419448	0.000422864	0.000422184	0.000414732	0.000409193	0.000407144	0.000403815	0.000393656	0.000380066	0.000381689	0.00038103	0.000367962	0.000362644	0.000362792	0.000362206	0.000363951	0.000356042	0.00034072	0.000332688	0.000332706	0.000323625	0.000312742	0.000313545	0.00030588	0.000299614	0.000304906	0.000308359
0.000270883	0.000265874	0.000270476	0.000276718	0.00026995	0.000249738	0.000247033	0.000268145	0.000269983	0.000264737	0.000264957	0.000267653	0.000273344	0.000268048	0.000265491	0.00027216	0.000280841	0.000296096	0.000302843	0.000303136	0.000306975	0.000309123	0.000318574	0.000324975	0.000316894	0.000310565	0.000311576	0.00031954	0.000315809	0.000311715	0.000320328	0.000319844	0.000310582	0.000311446	0.000325127	0.000327999	0.000314855	0.000306627	0.000301482	0.000302936	0.000295557	0.000282722	0.000276153	0.000270522	0.000271426	0.000273253	0.000277407	0.000272485	0.000257901	0.000254172
0.000269522	0.000269888	0.00026623	0.000267015	0.000272373	0.00027025	0.000270141	0.0002756	0.000277652	0.000278303	0.000283842	0.0002928	0.000297798	0.000301811	0.00030883	0.000316483	0.000321076	0.000323984	0.000325046	0.000328619	0.000332485	0.0003298	0.000324176	0.00032331	0.000323944	0.000321449	0.000319261	0.000317589	0.000313944	0.00031328	0.00031304	0.000308486	0.000303393	0.00029995	0.000294603	0.000285792	0.000280361	0.000281122	0.000277215	0.000267268	0.00026486	0.000263294	0.000257405	0.00025705	0.000255841	0.000254564	0.000255888	0.000252685	0.000247143	0.00025261
0.00024584	0.000239289	0.000240268	0.000246726	0.000249938	0.000247037	0.000242847	0.000244325	0.000250418	0.000254453	0.000260069	0.000267441	0.000274196	0.000282541	0.000291063	0.000300277	0.000308253	0.000311307	0.000316429	0.000322035	0.000322243	0.000321871	0.000323156	0.000322907	0.000322108	0.000322175	0.000324873	0.000327614	0.000326785	0.000325508	0.000324617	0.0003192	0.000311674	0.000305379	0.000297857	0.00028728	0.000275954	0.000266591	0.000259876	0.000254158	0.00024793	0.000243979	0.00024411	0.0002388	0.000229016	0.00022845	0.000231975	0.000232479	0.000234374	0.000232392
0.000236157	0.000238403	0.000237548	0.000229447	0.00022521	0.000227533	0.000225917	0.000223979	0.000220308	0.000219826	0.000227007	0.000232534	0.00023369	0.000233874	0.000237519	0.000245519	0.00025234	0.000255376	0.000258634	0.000268301	0.000274951	0.00027055	0.000266193	0.000268375	0.000271596	0.000270933	0.000272647	0.000278717	0.000280984	0.00028511	0.000292919	0.000296235	0.000295566	0.000298662	0.000301515	0.000298939	0.000295234	0.000290622	0.000284484	0.000282389	0.000280983	0.000271815	0.000262504	0.000251757	0.000235823	0.000227165	0.000221757	0.00021011	0.000205858	0.000213188
0.000339803	0.000342491	0.000342697	0.000342361	0.000345379	0.000351033	0.000352062	0.000353826	0.000361731	0.000366719	0.000367549	0.000370555	0.000375402	0.00037999	0.000382747	0.000385846	0.000389286	0.000391423	0.000393195	0.000395374	0.000398203	0.000400906	0.000404977	0.000409747	0.000412733	0.000416261	0.000420701	0.000425406	0.000430987	0.000436326	0.000441371	0.000447071	0.000453521	0.000461854	0.00046788	0.000473268	0.000478717	0.000478898	0.000483362	0.000491341	0.000495548	0.000496543	0.000498941	0.000506224	0.000505464	0.000504617	0.000511276	0.000512078	0.000512588	0.00051655
0.000266773	0.000264551	0.000263966	0.000262113	0.000261009	0.000258225	0.00025519	0.000255205	0.000254152	0.000256925	0.000263981	0.000261498	0.000253534	0.000254136	0.000261556	0.00026438	0.000261325	0.000264336	0.000267569	0.000264434	0.000267734	0.000270263	0.000268072	0.000269403	0.000273432	0.000275227	0.000272441	0.000272966	0.000275735	0.000276132	0.00027846	0.000275631	0.000271594	0.000271881	0.000273898	0.000276946	0.000276746	0.000276712	0.000277327	0.000271012	0.000267284	0.000266787	0.000264163	0.000267268	0.000269658	0.000266758	0.000265536	0.000269289	0.000272179	0.000269152
0.000365301	0.000369323	0.000355866	0.00035307	0.000359879	0.000357763	0.000359648	0.000361792	0.000365942	0.00037322	0.000372029	0.000378281	0.000397695	0.000418415	0.000437669	0.00046258	0.000487128	0.000507484	0.000527228	0.000546276	0.000557429	0.000559546	0.000559139	0.000564536	0.000566014	0.000563826	0.000560353	0.000553635	0.000546235	0.00054336	0.000541147	0.000541079	0.000544978	0.000544386	0.000537795	0.000531699	0.000523731	0.000510188	0.000488608	0.000468092	0.000448305	0.000417721	0.000391027	0.000380303	0.000360567	0.000345168	0.000348791	0.000342595	0.000332772	0.000331881
0.000298778	0.000287177	0.000296315	0.000295314	0.000289224	0.000288909	0.000294586	0.000297927	0.000290196	0.000295091	0.00030213	0.000303565	0.000305868	0.000311838	0.000325266	0.000334685	0.000339134	0.00036015	0.000386678	0.000400925	0.000414814	0.000428265	0.000439162	0.000450741	0.000451669	0.000455526	0.000460401	0.000453372	0.000452684	0.000457031	0.000453465	0.000460201	0.000470817	0.000473998	0.000477421	0.000483204	0.000483365	0.00047426	0.000459608	0.000440313	0.000418698	0.000395177	0.000364497	0.000347004	0.000331428	0.000310579	0.000305516	0.000301667	0.000286397	0.000282417
0.000307792	0.000306238	0.000297438	0.000300294	0.000295565	0.000300558	0.000305483	0.000292679	0.000293556	0.000302307	0.000298338	0.000293459	0.000289274	0.000292749	0.000293083	0.000287815	0.000295561	0.000290792	0.000285221	0.000295592	0.000294848	0.000299486	0.000300303	0.000290767	0.000286811	0.000296696	0.000309399	0.000310103	0.000297866	0.000289198	0.000296516	0.000301268	0.000304424	0.000303982	0.00030127	0.000308503	0.000307053	0.000302913	0.000303038	0.000292658	0.000284181	0.000285349	0.000284586	0.000291553	0.000293033	0.000283736	0.000277483	0.000280535	0.000285972	0.000286211
0.000311006	0.000310066	0.000299351	0.000301927	0.000298568	0.00029812	0.000306348	0.000307733	0.000299067	0.000297961	0.000302833	0.000298821	0.000303892	0.00031108	0.000319031	0.00033574	0.000341867	0.000347801	0.000363606	0.000381712	0.000390841	0.000400481	0.000415223	0.000420896	0.000410041	0.000413492	0.000420916	0.000402388	0.000387691	0.000384271	0.000375732	0.000375004	0.000378151	0.000375209	0.000378612	0.000383001	0.000372081	0.000358746	0.000358948	0.000353477	0.000331755	0.000312755	0.000303879	0.000298456	0.000289993	0.000283488	0.000277368	0.000278785	0.000278038	0.000273997
0.000478931	0.000476621	0.000475808	0.000476014	0.000473588	0.000471935	0.00047288	0.00047219	0.000471954	0.000472848	0.000474466	0.000480761	0.000486512	0.000493139	0.000500812	0.000508944	0.000519786	0.000524991	0.000529721	0.000540349	0.000545805	0.000548109	0.000550274	0.000549453	0.000546467	0.000543989	0.00054153	0.000533597	0.000529522	0.00053001	0.000527696	0.000526223	0.000528449	0.000535543	0.00053535	0.000525578	0.00052048	0.000516389	0.000506561	0.000494853	0.000487296	0.000481951	0.00047638	0.000471753	0.00046677	0.000462709	0.000458715	0.000454311	0.000453295	0.000454517
0.000250572	0.000248453	0.000243866	0.000244465	0.000246077	0.000243992	0.000240874	0.000241009	0.000244458	0.00024333	0.00024298	0.000244123	0.000245041	0.000248462	0.000250742	0.000252367	0.000258412	0.000264498	0.000264317	0.000261186	0.000262779	0.000266509	0.000267242	0.000266736	0.000269118	0.000269439	0.000267636	0.000268236	0.000268347	0.000268129	0.000271582	0.000274051	0.000275451	0.000272047	0.00026527	0.000259468	0.000254543	0.000255579	0.000257915	0.000252738	0.000246351	0.000242964	0.000238591	0.000235355	0.000234295	0.000234154	0.000235957	0.000230464	0.000227326	0.000228908
0.000386508	0.000385671	0.000384541	0.000385268	0.000385231	0.000382138	0.000380912	0.000382563	0.000383516	0.000383569	0.000381669	0.000381776	0.00038274	0.000379551	0.000378682	0.000382321	0.000382815	0.000381223	0.000378779	0.000376794	0.000378198	0.000379486	0.000379545	0.000378221	0.000377579	0.000380614	0.000378564	0.000373867	0.000373054	0.000371481	0.000371557	0.000377104	0.000380859	0.000377306	0.000371432	0.00037149	0.000376058	0.000377288	0.000374903	0.000374432	0.000377686	0.000374913	0.000369872	0.000371794	0.000373238	0.000373617	0.000374389	0.00036851	0.000364377	0.000372864
0.000410648	0.000408621	0.000403955	0.000403839	0.000405554	0.000404859	0.000404803	0.000404581	0.000402764	0.000402352	0.00040233	0.000402308	0.000403439	0.00040303	0.000401322	0.00040539	0.000410131	0.000413691	0.000416055	0.000417547	0.000419349	0.000420502	0.000420861	0.000418694	0.000417525	0.00041702	0.000415927	0.000415632	0.000416211	0.00041531	0.000414427	0.000414678	0.000413453	0.000413898	0.000414771	0.000410501	0.000406171	0.000405713	0.000404779	0.000401289	0.000399788	0.000402285	0.000400859	0.000400343	0.000399524	0.000393296	0.000390651	0.000391649	0.000390535	0.000387867
0.000228355	0.000221946	0.000218677	0.000217224	0.000218214	0.000217343	0.000216001	0.000217466	0.000215287	0.000213177	0.000212711	0.000216305	0.000218968	0.000219068	0.000224738	0.000231365	0.000232925	0.000233507	0.000238714	0.000242424	0.000242088	0.000244942	0.000245501	0.000235029	0.000225458	0.000227756	0.000230753	0.000229568	0.00023219	0.000232577	0.000226908	0.000225311	0.0002239	0.000221105	0.000222007	0.000221797	0.000217128	0.000209488	0.000205724	0.000205295	0.000200312	0.00019512	0.00019514	0.000191229	0.000190052	0.00019853	0.000197498	0.000194938	0.000199769	0.000194859
0.000339348	0.00032715	0.000321568	0.000320435	0.000316893	0.000307506	0.000304236	0.000309883	0.000308315	0.000303841	0.000301212	0.000296969	0.000297954	0.000298978	0.000299532	0.000300745	0.000301991	0.000300295	0.000300069	0.000304822	0.000307308	0.000305973	0.000309268	0.000311537	0.000308997	0.000308881	0.000312286	0.000311963	0.000314727	0.000318896	0.000318119	0.000317111	0.000316943	0.000315199	0.00031634	0.000317694	0.000313838	0.000310218	0.000313702	0.000315601	0.000318652	0.00031685	0.000312303	0.000308728	0.000299475	0.000297391	0.000303304	0.000301746	0.000298941	0.000297189
0.000274034	0.000273629	0.000269402	0.000265943	0.000258004	0.000254096	0.000256708	0.00025323	0.000250168	0.000254355	0.000254912	0.000252394	0.000252998	0.000256562	0.000256012	0.000254222	0.000263024	0.000261758	0.000250631	0.000252145	0.000262449	0.000266477	0.000271522	0.000279238	0.000283329	0.000280725	0.000278	0.000282913	0.000286053	0.000279269	0.000279283	0.000283215	0.000280761	0.000281322	0.00028433	0.000288329	0.000293953	0.000289522	0.000285608	0.000294328	0.000300434	0.000291106	0.000280409	0.000280099	0.000280298	0.0002689	0.000263408	0.000261919	0.000256724	0.00025497
0.000224716	0.000226539	0.000220535	0.000211784	0.000215357	0.000220014	0.000221218	0.000222509	0.000222236	0.000221056	0.000224613	0.000233203	0.000235552	0.000238089	0.000247881	0.000254039	0.000256747	0.000263119	0.000269515	0.000275402	0.000276924	0.000275159	0.000276557	0.000276	0.000274883	0.000276093	0.000276655	0.000276612	0.000275932	0.000274594	0.000274902	0.000276175	0.000273957	0.000267711	0.00026232	0.000255264	0.000244634	0.000242875	0.000246064	0.000238376	0.000228057	0.000225358	0.000224106	0.00022658	0.000226687	0.000220037	0.000215574	0.000216612	0.000223568	0.000228529
0.000272594	0.000272358	0.000267063	0.000264356	0.000265719	0.000265594	0.000265647	0.000270219	0.000274885	0.000276068	0.000278944	0.000286033	0.000292258	0.00029795	0.000310072	0.000323452	0.000332671	0.000339085	0.000343311	0.000347482	0.000352173	0.000352633	0.000350739	0.000351375	0.000351696	0.000351096	0.000351013	0.000352584	0.000357244	0.000361882	0.000361585	0.000359318	0.000358017	0.000352196	0.000344852	0.000338506	0.000332196	0.000324086	0.000315373	0.000306302	0.000296992	0.000289398	0.000284318	0.000278488	0.000268582	0.000264964	0.000262765	0.000255042	0.000251619	0.000252008
0.000245361	0.000244439	0.000242912	0.00023811	0.000237307	0.000234899	0.000235039	0.00023957	0.000239001	0.000243561	0.000252339	0.000259132	0.000267722	0.000275857	0.000281283	0.000285803	0.000293377	0.000302241	0.000306963	0.000309846	0.000308369	0.000305973	0.000307669	0.000306459	0.00030541	0.000308831	0.000310023	0.000305158	0.00030179	0.00030504	0.000303692	0.000296756	0.000293867	0.00028841	0.000278463	0.000269455	0.000263088	0.000257579	0.000251089	0.000243517	0.000240702	0.000237561	0.000232897	0.0002367	0.000234637	0.000232473	0.000236958	0.000235819	0.000234653	0.000231576
0.000225002	0.000229083	0.000232869	0.000229627	0.000225946	0.000227977	0.000232634	0.000235071	0.000235087	0.000242421	0.000253474	0.000258294	0.000265746	0.000274008	0.000280832	0.000290374	0.000298549	0.000305584	0.000311701	0.000310978	0.000309279	0.000312406	0.000311703	0.000307197	0.000305982	0.000299851	0.000293109	0.000293132	0.000292668	0.000291008	0.000287854	0.000284624	0.000282652	0.00027287	0.000265047	0.000262352	0.000254511	0.000247573	0.000245452	0.000240824	0.000235039	0.000234249	0.000234069	0.000232644	0.000231034	0.000226968	0.00022218	0.000226929	0.000236785	0.00023137
0.000304182	0.000287994	0.000289818	0.000291215	0.00028423	0.000279216	0.00027983	0.00027936	0.000275187	0.000278147	0.00027806	0.00027228	0.000278872	0.000281546	0.000276284	0.000281234	0.000291294	0.000293377	0.000288806	0.000293307	0.000305582	0.000309913	0.000312825	0.0003175	0.000320106	0.000319604	0.000319076	0.000318094	0.000318546	0.00031051	0.000305387	0.000305942	0.000301061	0.000295374	0.000297113	0.000299667	0.000294445	0.000291078	0.000284855	0.00028252	0.000291966	0.000289401	0.000283594	0.000282024	0.000279368	0.000276479	0.00027618	0.000282869	0.000276607	0.000265971
0.000252862	0.00025641	0.000257134	0.000251037	0.000249811	0.000255219	0.000257455	0.000258066	0.000261448	0.000268853	0.000277823	0.000288794	0.000298197	0.000301326	0.000302299	0.000310007	0.000316574	0.000316955	0.000318815	0.00031813	0.000311095	0.000303348	0.000299135	0.000294468	0.000288044	0.000282337	0.000278616	0.00027937	0.000280242	0.000279038	0.000278154	0.000270956	0.000263091	0.000261466	0.000258008	0.000247516	0.000240983	0.000245693	0.000251671	0.000243789	0.000234726	0.000242943	0.00024446	0.0002366	0.000230735	0.000230861	0.000237077	0.00023989	0.000241111	0.000239684
0.000282684	0.00028054	0.000279806	0.000275599	0.00027228	0.000277679	0.000282046	0.000281579	0.000281326	0.000284488	0.000290505	0.000298538	0.000309546	0.000321832	0.00033039	0.000337602	0.000347166	0.000354556	0.000361374	0.000367336	0.000368668	0.000368301	0.000371469	0.000375	0.000376896	0.000379311	0.000384325	0.000391112	0.000396971	0.000397479	0.000396432	0.000394469	0.000386952	0.000377263	0.000364035	0.000348306	0.000335035	0.000322615	0.000309422	0.000297028	0.000289092	0.000283797	0.000278139	0.000276705	0.000272851	0.000267722	0.000268688	0.000269079	0.000267368	0.000268429
0.000294324	0.000288118	0.000275403	0.000279245	0.000283845	0.000280037	0.000281405	0.000279035	0.000277111	0.000278822	0.000276152	0.000274118	0.000281622	0.000285123	0.000285096	0.000287101	0.000296531	0.000315378	0.000320843	0.000324417	0.000342687	0.000357681	0.00036609	0.00037749	0.000389105	0.000392604	0.000396943	0.000403553	0.000401361	0.000391797	0.000389992	0.000386649	0.000386648	0.00038977	0.000386063	0.000390642	0.000395997	0.0003973	0.000399786	0.000397042	0.000388889	0.000370026	0.000357141	0.000350449	0.000332743	0.000317501	0.000308254	0.000296992	0.000290395	0.00028533
0.000274951	0.00026373	0.00026215	0.000267653	0.000267465	0.000264204	0.000261849	0.000258576	0.000266246	0.000267594	0.00026205	0.000261271	0.000262392	0.000270334	0.000275155	0.00027046	0.000272897	0.000285282	0.00029862	0.000303611	0.00029772	0.00029266	0.000303563	0.00031867	0.000320529	0.000314649	0.000314715	0.000315007	0.000313368	0.000308128	0.000308448	0.000310336	0.000306341	0.000305816	0.000307876	0.000307348	0.000306069	0.000300223	0.000293596	0.000292487	0.000296332	0.000290354	0.000283106	0.000282125	0.000280659	0.00027503	0.000268723	0.000265726	0.000267222	0.000266417
0.000270801	0.000274393	0.000275455	0.000278192	0.000282224	0.000291915	0.00030787	0.00032066	0.000332747	0.000348386	0.000365215	0.000380362	0.000391422	0.000402063	0.000410198	0.000413581	0.00041698	0.000418368	0.000415638	0.000410727	0.000403208	0.000396733	0.000390417	0.000380673	0.000370809	0.000361994	0.000353893	0.000345703	0.000337022	0.000329112	0.000322764	0.000315342	0.000304123	0.000290928	0.00028312	0.000277618	0.000269098	0.00026233	0.000260435	0.000257829	0.000252054	0.000247715	0.000246467	0.000245343	0.000244036	0.000246551	0.000247292	0.000245544	0.000246627	0.000245814
0.000167593	0.000157205	0.00015925	0.000171751	0.000176938	0.000183811	0.000205144	0.000219973	0.000228898	0.000250837	0.000264333	0.000271254	0.000280661	0.000288496	0.000283988	0.000273795	0.000273604	0.000271156	0.00026058	0.000250419	0.000240681	0.000226532	0.000212516	0.000203579	0.000200656	0.000206611	0.000194539	0.000180849	0.000185598	0.000173973	0.000163391	0.000168119	0.000165807	0.000154078	0.000146067	0.000152886	0.000151573	0.000148627	0.0001536	0.000148187	0.000134871	0.0001425	0.000153985	0.00015422	0.000155228	0.000147401	0.000140391	0.000153153	0.000154248	0.00014699
0.0002228	0.00021707	0.000207833	0.000204639	0.000209614	0.000212153	0.000210027	0.000210855	0.00020758	0.000204375	0.00020894	0.000207662	0.000201111	0.000196606	0.000196981	0.000198502	0.000200359	0.000193402	0.000186707	0.000191214	0.000190712	0.000187244	0.000187123	0.000189697	0.000189647	0.000191516	0.00019579	0.00019453	0.000193166	0.000189302	0.00018745	0.000197974	0.000204572	0.000202492	0.00020335	0.000198289	0.00019407	0.000198074	0.000200634	0.000199321	0.000200001	0.00020121	0.000202203	0.000202033	0.000200357	0.000198923	0.000200153	0.00020721	0.000211183	0.000210358
0.000123	0.000115337	0.000118715	0.000117151	0.000118516	0.000116523	0.000122876	0.00013941	0.000133813	0.000124931	0.000128405	0.000141222	0.000143188	0.000131237	0.000127623	0.000141816	0.00014113	0.000113522	0.000116096	0.000129046	0.000130845	0.000135405	0.000130981	0.000131307	0.000136638	0.000130083	0.000127708	0.000137668	0.000116056	0.000107273	0.000137854	0.000130595	0.00010146	0.000104078	0.000119883	0.000121432	0.000108757	0.000112864	0.000126649	0.000119995	0.000113689	0.000121742	0.000114824	0.000111516	0.000118478	0.000116245	0.00011114	0.000103135	0.000105028	0.000119114
0.000217034	0.000208902	0.000207436	0.00020577	0.000206334	0.000203467	0.000208264	0.000212641	0.000189479	0.000185838	0.000212473	0.000217918	0.000203681	0.000201873	0.000203034	0.000197558	0.000192319	0.000186034	0.000186409	0.00019385	0.00020082	0.000203461	0.000201924	0.000199023	0.000193968	0.000199824	0.000205116	0.000192844	0.000194678	0.000206329	0.000200502	0.000195872	0.000191298	0.000190312	0.000197245	0.00019285	0.000184621	0.00018045	0.000178071	0.000187082	0.000190287	0.000187737	0.000180776	0.00016621	0.000175205	0.000194361	0.000185513	0.000164746	0.000170375	0.000185938
0.00025489	0.000250866	0.000245553	0.000235653	0.000238452	0.000241605	0.000242001	0.000237308	0.000229287	0.000231172	0.000235449	0.000229318	0.000222311	0.000222869	0.000227988	0.00022683	0.000223625	0.000222492	0.000216764	0.000210701	0.000208349	0.000207576	0.000211107	0.000213606	0.000208951	0.000213287	0.000217316	0.000212566	0.000210711	0.000210905	0.000207607	0.00020811	0.000217962	0.000218431	0.000214708	0.000214252	0.000209146	0.000206239	0.000210815	0.000215138	0.000215031	0.000212113	0.00021154	0.000211426	0.000209391	0.000213683	0.000215341	0.000208789	0.000211493	0.000214041
0.000151187	0.000136347	0.000128299	0.000135561	0.000128782	0.000136922	0.000148998	0.000133373	0.000128211	0.00014223	0.000141844	0.000139399	0.000139094	0.000137219	0.000141448	0.000149911	0.000148478	0.00013994	0.000141062	0.000138898	0.000129687	0.000139458	0.000151163	0.000134665	0.00013593	0.000154075	0.000139966	0.000128825	0.000130375	0.000135258	0.000132987	0.000124429	0.000135619	0.000143459	0.0001343	0.000132894	0.00013124	0.00012767	0.000143155	0.000141853	0.000132214	0.000147945	0.000141462	0.000134771	0.000140204	0.000133265	0.000140238	0.000146019	0.000137305	0.000139789
0.000129554	0.000131229	0.00012436	0.000120889	0.000116807	0.000118871	0.000116373	0.000100297	9.35E-05	0.00010892	0.000114168	0.000102843	0.000102689	0.000110223	0.000101828	8.98E-05	9.95E-05	0.000108407	0.000102552	0.000109373	0.000112894	9.68E-05	9.52E-05	0.000103905	0.000114101	0.000118468	9.34E-05	8.71E-05	0.000104197	0.000100164	9.34E-05	9.97E-05	0.000101606	0.000102225	0.000110451	0.000109026	9.51E-05	9.56E-05	0.000106921	0.000105291	9.89E-05	0.000101904	0.000100371	8.90E-05	8.27E-05	9.42E-05	9.69E-05	8.38E-05	8.64E-05	0.000100652
0.000178066	0.000181524	0.000185768	0.000178722	0.00017299	0.000172116	0.000174797	0.000172617	0.000170313	0.000170656	0.000167241	0.00016225	0.000163158	0.000168658	0.000165044	0.000156442	0.000158377	0.000159701	0.000160572	0.000161757	0.000161076	0.000159146	0.000153466	0.000151093	0.000150622	0.000150863	0.000152228	0.000156057	0.000160503	0.000158095	0.000152109	0.00015903	0.000168985	0.000158356	0.000147987	0.000152953	0.000162698	0.000164458	0.000161945	0.00015971	0.000160033	0.00016329	0.000160462	0.000158934	0.000157635	0.000150873	0.000148628	0.000155686	0.000161117	0.000157376
0.000174529	0.000169387	0.000181896	0.000194497	0.000189317	0.000176583	0.000182328	0.000192199	0.000177171	0.000165303	0.000164111	0.000154947	0.000148832	0.000151484	0.000157646	0.000158533	0.000157279	0.000154281	0.000158733	0.000168795	0.000164344	0.000161126	0.000175976	0.000179237	0.000175611	0.000188094	0.0001879	0.000178857	0.000177751	0.000187104	0.000200245	0.000195259	0.000187074	0.000192074	0.00020095	0.000199848	0.000185589	0.000186212	0.000192393	0.000185629	0.000174073	0.000172041	0.000183841	0.000188864	0.000175409	0.00015579	0.000154041	0.000170545	0.000176317	0.000169638
0.000159333	0.000165481	0.000163833	0.000152362	0.000145458	0.000150724	0.000158654	0.000170939	0.000171968	0.000156095	0.000146806	0.000149737	0.000152223	0.00015282	0.000150579	0.000145838	0.00014249	0.000145872	0.000152609	0.000154103	0.000147915	0.000135858	0.000138788	0.000155702	0.000154976	0.00014939	0.000151556	0.000161297	0.000166366	0.000156328	0.000152222	0.000162157	0.000165373	0.000158159	0.000160104	0.00016559	0.000157677	0.000154588	0.000168117	0.000167411	0.000142603	0.00014354	0.000161219	0.000155771	0.000148448	0.000151313	0.000149624	0.000149752	0.000148867	0.000139818
0.0003108	0.000313919	0.000313494	0.000312384	0.000316965	0.000319941	0.000319345	0.00032619	0.000338838	0.000351395	0.000360324	0.000365239	0.000372463	0.00038506	0.000395138	0.000399606	0.000402319	0.000404934	0.000402306	0.000396745	0.000389768	0.00038169	0.000373083	0.000358726	0.000340809	0.000325358	0.000313708	0.000302903	0.000285539	0.000267367	0.000266592	0.000265327	0.000255846	0.000258885	0.000257209	0.000243398	0.000241134	0.000243226	0.000243238	0.000245428	0.000248622	0.000255452	0.00025996	0.000254756	0.000247941	0.00025137	0.000251868	0.00025032	0.000256041	0.000258602
0.000211265	0.000218538	0.000216654	0.000209469	0.000215922	0.000225236	0.000220021	0.000209931	0.000213611	0.000227116	0.00022985	0.000233871	0.000240651	0.000243098	0.000244584	0.000244898	0.000246418	0.000251691	0.00025254	0.000244095	0.000240523	0.000238994	0.000239232	0.00024045	0.000222944	0.000214932	0.000222141	0.000224033	0.000222002	0.000210599	0.000201283	0.000204765	0.000214003	0.000214933	0.00020671	0.000209871	0.000208751	0.000199218	0.000201294	0.000213244	0.000217981	0.000205357	0.000194116	0.00020015	0.00021015	0.00021049	0.000204121	0.000200328	0.000195145	0.00020211
0.000135983	0.000133915	0.000136572	0.000141324	0.000148044	0.000153555	0.000148492	0.00015758	0.000172542	0.000177713	0.000185973	0.000195601	0.000198704	0.000199359	0.000206074	0.000213443	0.000209326	0.000207434	0.000211906	0.000195637	0.000188617	0.00019631	0.000193106	0.000188768	0.000185396	0.000175575	0.000157167	0.000155794	0.000171557	0.000175024	0.000166329	0.00015939	0.000151152	0.000147	0.000147418	0.000140397	0.000133419	0.000132276	0.000142326	0.000143414	0.000136768	0.000138482	0.000142132	0.000134317	0.000129876	0.000130087	0.000125384	0.000129724	0.000140455	0.000143552
0.000214828	0.000213994	0.000209304	0.000206481	0.000204801	0.000196602	0.000195239	0.000197817	0.00019534	0.000190911	0.000188096	0.000187573	0.000188074	0.000188433	0.000184662	0.000184562	0.000189293	0.000180422	0.000176292	0.000182266	0.00018236	0.000180336	0.000174255	0.000168564	0.000170043	0.000176259	0.000173872	0.000168843	0.000170286	0.00017101	0.000172626	0.000173643	0.000171917	0.000172583	0.000173849	0.000168444	0.000165993	0.000168938	0.000169551	0.000166592	0.000164888	0.000162466	0.000160089	0.000161888	0.00016628	0.000164438	0.00016202	0.000165498	0.000166611	0.000164164
0.000275827	0.000270756	0.000263604	0.000260431	0.000260174	0.000252369	0.000246158	0.000243994	0.000240774	0.000238975	0.000238155	0.000239462	0.000241425	0.000240624	0.000239167	0.000242321	0.000242073	0.000235635	0.000235038	0.000238247	0.000243728	0.000243595	0.000235413	0.000236709	0.000238171	0.000235574	0.000239387	0.000240357	0.000237575	0.000236824	0.00023795	0.000241757	0.000243323	0.000238714	0.000239089	0.000239013	0.000237322	0.000236713	0.000232081	0.000231598	0.000231517	0.00023004	0.000227487	0.000219861	0.000218681	0.000219824	0.000216623	0.000216568	0.000216983	0.000216855
0.000236965	0.000234866	0.000230266	0.000227797	0.000227124	0.000229334	0.0002291	0.000221307	0.000216482	0.000219456	0.000219759	0.000221053	0.000225589	0.000222626	0.000217707	0.000215664	0.000214635	0.000210773	0.000208488	0.000211879	0.000205759	0.000199179	0.000200602	0.000202711	0.000202874	0.000200432	0.00020225	0.000203148	0.000203226	0.000206156	0.000204503	0.000200589	0.00019805	0.000198247	0.000201291	0.000198135	0.000201944	0.000208638	0.000197924	0.000187881	0.000198442	0.000206714	0.000198806	0.00019032	0.000190639	0.00019734	0.000206042	0.000205509	0.000198063	0.000194323
0.00015367	0.000156333	0.000160256	0.0001595	0.000155499	0.000150872	0.000153244	0.000151885	0.000149536	0.000153616	0.000153273	0.00014797	0.000144266	0.00014323	0.000147144	0.000148883	0.000151188	0.000155154	0.000153454	0.000145413	0.000136538	0.000134008	0.000132186	0.000133402	0.000141076	0.000146751	0.000142563	0.000133952	0.000134585	0.000142482	0.000148012	0.000145865	0.000142872	0.000140197	0.000140332	0.000143947	0.000144532	0.000140666	0.000136802	0.000135502	0.000131701	0.000129605	0.000133142	0.000138714	0.000140315	0.000138336	0.000146699	0.000142509	0.000131153	0.00013974
0.000271952	0.000273013	0.000273454	0.000273197	0.000274126	0.000270105	0.000265115	0.000268306	0.000270564	0.000268599	0.000266269	0.00026415	0.000266255	0.000267324	0.000268588	0.000267871	0.000264474	0.000262225	0.000260727	0.000261566	0.000265323	0.000264513	0.000257184	0.000256276	0.000257696	0.000256379	0.000257281	0.000258306	0.000257843	0.000250033	0.000246419	0.000244104	0.000238412	0.000239241	0.000240525	0.000235093	0.000233425	0.000238594	0.000237624	0.00023374	0.000234479	0.000235366	0.000235315	0.000234076	0.000228949	0.000228417	0.000230331	0.000227717	0.00022861	0.000227713
0.000320652	0.000319956	0.000314372	0.000310756	0.000308898	0.000303504	0.000301364	0.000302342	0.000299644	0.000295859	0.000295353	0.000290121	0.000286093	0.00029192	0.000295764	0.000292767	0.000288253	0.000283292	0.000281714	0.000283558	0.000283107	0.000283123	0.000282171	0.000275964	0.000268496	0.000262295	0.000260139	0.000264273	0.000262152	0.000263627	0.00026971	0.000260097	0.000251367	0.000257519	0.000260578	0.000256807	0.000250503	0.000242262	0.000242001	0.000246363	0.000244018	0.000240159	0.000240103	0.000237004	0.000233953	0.000237186	0.000238811	0.000235202	0.000236844	0.000240906
0.000466356	0.000462076	0.000459518	0.000456148	0.000451606	0.000452265	0.00045142	0.000448226	0.000445531	0.000440989	0.000435959	0.000431302	0.000428701	0.000426602	0.00042249	0.000417993	0.000412607	0.00040914	0.000406792	0.000407509	0.000406952	0.000404085	0.00040174	0.000399755	0.000397242	0.000396189	0.000396024	0.000396477	0.000395621	0.000393624	0.000391257	0.000390022	0.000389826	0.000387521	0.00038549	0.00038427	0.000380373	0.000377554	0.000378859	0.000379136	0.000377403	0.000377043	0.000378945	0.000379727	0.000379596	0.000380179	0.00038226	0.000385116	0.000385073	0.000384393
0.000269929	0.000259316	0.000261066	0.000264439	0.000262233	0.000262057	0.000260726	0.000262889	0.000267541	0.000265803	0.00026064	0.000255636	0.000256555	0.000262405	0.000268918	0.000270591	0.000270389	0.000275438	0.000279204	0.000275789	0.000272446	0.000277163	0.000280321	0.000278804	0.000281983	0.000290167	0.000293808	0.000296021	0.00029686	0.000298172	0.000303863	0.000301849	0.000296096	0.000290632	0.000289033	0.000289436	0.00028291	0.000276537	0.000273264	0.000269286	0.000266444	0.000257652	0.000248339	0.000245404	0.000242261	0.000240466	0.000236624	0.000229878	0.000231349	0.000233224
0.000195474	0.000189356	0.000190038	0.000191663	0.000186687	0.000188406	0.000189792	0.000191689	0.000201121	0.000208989	0.000211641	0.000218046	0.000223281	0.000227109	0.000235622	0.000241488	0.000239943	0.000242344	0.000245535	0.000240432	0.00023727	0.000238299	0.000235538	0.00023332	0.000235651	0.000238852	0.000238983	0.000233111	0.000230023	0.000235802	0.000231257	0.000218878	0.000210409	0.000201649	0.000194809	0.000197485	0.000195754	0.000185553	0.000179575	0.000180134	0.000181993	0.00017988	0.000171505	0.000178163	0.000185639	0.000182864	0.00018374	0.000178674	0.000174475	0.000178959
0.000246588	0.000237837	0.00023492	0.000233791	0.000232745	0.000228226	0.000223732	0.000219721	0.000224985	0.00023195	0.000225825	0.000235468	0.000241408	0.000227753	0.000230835	0.000241925	0.00024408	0.000247177	0.000249207	0.000253247	0.000254317	0.000248049	0.000250548	0.000254151	0.000244591	0.000234692	0.000231557	0.000231215	0.000226423	0.000220537	0.000223333	0.000229502	0.000224667	0.000213357	0.000211371	0.000212475	0.000212372	0.000215321	0.000219243	0.00021878	0.000207773	0.000211106	0.000217177	0.000207909	0.000200843	0.000203403	0.00021179	0.000211003	0.000204826	0.000207885
0.00018332	0.000188606	0.000194372	0.000190022	0.000183615	0.000184654	0.000192179	0.000195516	0.000194396	0.000196833	0.00020364	0.000214478	0.000225939	0.00022958	0.000231721	0.000236682	0.000249606	0.000258233	0.000255088	0.000253118	0.000250108	0.000247451	0.000245631	0.000236205	0.000225979	0.000219573	0.000214303	0.000214045	0.000209818	0.000199381	0.000194714	0.000196448	0.000197421	0.000185147	0.000171738	0.000173421	0.000173904	0.00016309	0.000162037	0.000168682	0.000162623	0.000159522	0.000162426	0.00015695	0.000154075	0.000154161	0.000154104	0.000153887	0.000155496	0.000153604
0.00024955	0.000245016	0.000244842	0.00024921	0.000247049	0.00023997	0.000240112	0.00024081	0.00023829	0.00024188	0.000249123	0.000252439	0.000257667	0.000267346	0.000275612	0.000279979	0.000284508	0.000283642	0.00028414	0.000290747	0.000290108	0.000288486	0.000288087	0.000275842	0.000260983	0.000262682	0.000265855	0.00025742	0.000249697	0.000248343	0.000249142	0.000245055	0.000239153	0.000234033	0.000230673	0.000230969	0.000227296	0.000221758	0.000222861	0.000220878	0.000210442	0.000207865	0.0002114	0.000210503	0.000209999	0.000207201	0.000205724	0.000208045	0.000212146	0.000212764
0.000188751	0.000188681	0.000191435	0.000192616	0.000192045	0.000186053	0.000183802	0.000192907	0.000198636	0.000203138	0.000209413	0.000220027	0.000225866	0.000232309	0.00024653	0.000257109	0.000262125	0.000266906	0.000267806	0.000264985	0.000261175	0.000254576	0.000256006	0.000263417	0.000263037	0.000265635	0.000275969	0.000280184	0.000273344	0.000267078	0.000262323	0.000254479	0.000233584	0.000211399	0.000203618	0.000196271	0.000179616	0.000174794	0.000179386	0.00017782	0.00017706	0.000175093	0.000171674	0.000163825	0.000166567	0.000172732	0.000156998	0.00015615	0.00016071	0.000159701
0.000132228	0.000134723	0.000123849	0.000127443	0.000139641	0.000127342	0.000123585	0.000135473	0.00013095	0.000137305	0.000143527	0.000134676	0.000143944	0.000150151	0.000142138	0.00014325	0.000144666	0.000136231	0.000143368	0.000155168	0.000148578	0.000148812	0.000163595	0.000174186	0.000174956	0.000173586	0.000169018	0.000177248	0.000178648	0.000175305	0.000197478	0.000207485	0.000202556	0.000206766	0.000210262	0.00020498	0.000202705	0.000210591	0.00020239	0.000190241	0.000183377	0.000177483	0.000171929	0.000160733	0.000145933	0.000134032	0.00013331	0.000132934	0.000131602	0.000135318
[truncated: 1,201 more columns]
